# Supplementary material for: Misperception of Visual Verticality in Patients with Primary Headache Disorders: A Systematic Review with Meta-Analysis
Source: Brain Sci. 2020 Sep 24;10(10):664. doi: 10.3390/brainsci10100664 (PMC7598580; doi:10.3390/brainsci10100664)
Supplement: Supplementary file 1 [file brainsci-10-00664-s001.zip]

Archive with 7 entries (6 files):
- brainsci-909694-Sup-2/
- brainsci-909694-Sup-2/Figure S1. Bar chart of SVV mean value on PHD patients and healthy controls in each assessed condition.docx
- brainsci-909694-Sup-2/Figure S2. Funnel plot for SVV test in overall PHD patients_.jpg
- brainsci-909694-Sup-2/Figure S3. Funnel plot for SVV test in migraine patients_.tif
- brainsci-909694-Sup-2/Figure S4. Funnel plot for fixed head subgroup.tif
- brainsci-909694-Sup-2/Figure S5. Funnel Plot for rod projected test subgroup.tif
- brainsci-909694-Sup-2/Table S1. Collected mean SVV value on PHD patients and healthy controls.docx
